# Supplementary material for: Genome-wide identification of the 14–3-3 gene family and its participation in floral transition by interacting with TFL1/FT in apple
Source: BMC Genomics. 2021 Jan 8;22:41. doi: 10.1186/s12864-020-07330-2 (PMC7796649; doi:10.1186/s12864-020-07330-2)
Supplement: Supplementary file 3 — Additional file 3: Table S1. The gene name and gene ID of 14-3-3s in apple and other plant species. [file 12864_2020_7330_MOESM3_ESM.xlsx]

## Sheet: Sheet1
Table S1 The gene name and gene ID of 14-3-3.
Species	Gene name	Gene ID
M.domestica	MdGF14a	MD00G1018600
	MdGF14b	MD00G1176300
	MdGF14c	MD01G1037700
	MdGF14d	MD05G1301400
	MdGF14e	MD07G1096000
	MdGF14f	MD08G1184000
	MdGF14g	MD08G1187400
	MdGF14h	MD08G1193600
	MdGF14i	MD10G1084500
	MdGF14j	MD10G1280300
	MdGF14k	MD13G1063600
	MdGF14l	MD15G1315300
	MdGF14m	MD15G1370500
	MdGF14n	MD15G1373400
	MdGF14o	MD16G1062100
	MdGF14p	MD17G1074900
	MdGF14q	MD17G1105100
	MdGF14r	MD17G1231000
A. thaliana	AtGRF1	At4g09000
	AtGRF2	At1g78300
	AtGRF3	At5g38480
	AtGRF4	At1g35160
	AtGRF5	At5g16050
	AtGRF6	At5g10450
	AtGRF7	At3g02520
	AtGRF8	At5g65430
	AtGRF9	At2g42590
	AtGRF10	At1g22300
	AtGRF11	AT1g34760
	AtGRF12	At1g26480
	AtGRF13	At1g78220
O. sativa	OsGF14a	Os08g0480800
	OsGF14b	Os04g0462500
	OsGF14c	Os08g0430500
	OsGF14d	Os11g0546900
	OsGF14e	Os02g0580300
	OsGF14f	Os03g0710800
	OsGF14g	Os01g0209200
	OsGF14h	Os11g0609600
G. max	SGF14a	Glyma18g53610
	SGF14b	Glyma04g09820
	SGF14c	Glyma05g29080
	SGF14d	Glyma13g36690
	SGF14e	Glyma01g07070
	SGF14f	Glyma02g12930
	SGF14g	Glyma02g37120
	SGF14h	Glyma04g10820
	SGF14i	Glyma06g10650
	SGF14j	Glyma06g09890
	SGF14k	Glyma14g35410
	SGF14l	Glyma08g12220
	SGF14m	Glyma08g47900
	SGF14n	Glyma12g35820
	SGF14o	Glyma12g33800
	SGF14p	Glyma13g34580
	SGF14q	Glyma07g35240
	SGF14r	Glyma20g03120
P. trichocarpa	PtGRF13	Potri.001G125600
	PtGRF9a	Potri.001G392200
	PtGRF11a	Potri.002G097500
	PtGRF1/2/4a	Potri.002G099800
	PtGRF6/8a	Potri.002G103800
	PtGRF3/5/7a	Potri.004G101700
	PtGRF6/8b	Potri.005G157700
	PtGRF1/2/4b	Potri.005G162400
	PtGRF11b	Potri.005G164500
	PtGRF12a	Potri.008G095000
	PtGRF12b	Potri.010G159300
	PtGRF9b	Potri.011G110900
	PtGRF3/5/7b	Potri.017G113300
	PtGRF3/5/7c	Potri.T147900
M. truncatula	Mt14-3-3a	Medtr2g015980
	Mt14-3-3b	Medtr2g076960
	Mt14-3-3c	Medtr2g091225
	Mt14-3-3d	Medtr3g014060
	Mt14-3-3e	Medtr3g099380
	Mt14-3-3f	Medtr3g100620
	Mt14-3-3g	Medtr4g083060
	Mt14-3-3h	Medtr5g044160
	Mt14-3-3i	Medtr5g064580
	Mt14-3-3j	Medtr8g086270
