# Supplementary material for: Genome-wide identification of the 14–3-3 gene family and its participation in floral transition by interacting with TFL1/FT in apple
Source: BMC Genomics. 2021 Jan 8;22:41. doi: 10.1186/s12864-020-07330-2 (PMC7796649; doi:10.1186/s12864-020-07330-2)
Supplement: Supplementary file 4 — Additional file 4: Table S2. Analysis of the cis-elements in the Md14-3-3 promoter. The 2,000bp upstream from the start codon of Md14-3-3 genes were analyzed using the PlantCARE database. [file 12864_2020_7330_MOESM4_ESM.xlsx]

## Sheet: Sheet1
				abscisic acid	MeJA	gibberellin	auxin	salicylic acid	light	stress	circadian	low-temperature	drought	w-box
MD00G1018600	MdGF14a	MD00G1018600	MdGF14a	1	2	2	1	2	12	0	0	0	0	1
MD00G1176300	MdGF14b	MD00G1176300	MdGF14b	1	0	1	0	2	9	2	0	2	0	1
MD01G1037700	MdGF14c	MD01G1037700	MdGF14c	1	6	3	3	0	7	3	0	1	0	1
MD05G1301400	MdGF14d	MD05G1301400	MdGF14d	6	4	1	1	0	8	0	1	0	2	1
MD07G1096000	MdGF14e	MD07G1096000	MdGF14e	5	6	1	1	1	14	1	0	0	1	2
MD08G1184000	MdGF14f	MD08G1184000	MdGF14f	3	6	1	0	1	17	0	0	2	1	0
MD08G1187400	MdGF14g	MD08G1187400	MdGF14g	2	2	0	0	3	10	0	0	1	1	1
MD08G1193600	MdGF14h	MD08G1193600	MdGF14h	2	6	0	2	0	7	0	0	2	0	0
MD10G1084500	MdGF14i	MD10G1084500	MdGF14i	0	2	2	0	1	13	0	0	0	1	1
MD10G1280300	MdGF14j	MD10G1280300	MdGF14j	4	0	1	0	1	14	1	0	0	1	0
MD13G1063600	MdGF14k	MD13G1063600	MdGF14k	5	4	0	1	0	8	0	0	4	1	1
MD15G1315300	MdGF14l	MD15G1315300	MdGF14l	4	0	1	2	1	11	1	0	3	0	1
MD15G1370500	MdGF14m	MD15G1370500	MdGF14m	5	2	3	1	0	12	1	1	0	2	1
MD15G1373400	MdGF14n	MD15G1373400	MdGF14n	11	8	0	0	0	21	0	0	3	1	0
MD16G1062100	MdGF14o	MD16G1062100	MdGF14o	2	0	1	0	1	7	0	0	2	1	0
MD17G1074900	MdGF14p	MD17G1074900	MdGF14p	4	4	1	2	1	9	0	1	0	0	1
MD17G1105100	MdGF14q	MD17G1105100	MdGF14q	5	8	1	2	3	14	0	1	0	1	1
MD17G1231000	MdGF14r	MD17G1231000	MdGF14r	2	2	0	2	1	11	0	0	0	0	1

## Sheet: Sheet2
Gene Name	Promoter Length (bp)	cis-elements	Numbers	function
MdGF14a	2000bp	CGTCA-motif	1	cis-acting regulatory element involved in the MeJA-responsiveness			Abscisic acid	MeJA	Gibberellin	Auxin	Salicylic acid	Light	Stress	Circadian	Low-temperature	Drought
MdGF14a	2000bp	TGACG-motif	1	cis-acting regulatory element involved in the MeJA-responsiveness		MdGF14a	1	2	2	1	2	11	0	0	1	0
MdGF14a	2000bp	P-box	2	gibberellin-responsive element		MdGF14b	1	0	1	0	2	9	2	0	2	0
MdGF14a	2000bp	AE-box	1	part of a module for light response		MdGF14c	1	6	3	3	0	11	3	0	1	0
MdGF14a	2000bp	I-box	1	part of a light responsive element		MdGF14d	6	4	1	1	0	8	0	1	0	2
MdGF14a	2000bp	Box 4	1	part of a conserved DNA module involved in light responsiveness		MdGF14e	5	6	1	1	1	14	1	0	0	1
MdGF14a	2000bp	TCCC-motif	2	part of a light responsive element		MdGF14f	3	6	1	0	1	18	0	0	2	1
MdGF14a	2000bp	GATA-motif	3	part of a light responsive element		MdGF14g	2	2	0	0	3	10	0	0	1	1
MdGF14a	2000bp	G-box	3	cis-acting regulatory element involved in light responsiveness		MdGF14h	2	6	0	2	0	7	0	0	2	0
MdGF14a	2000bp	TGA-box	1	part of an auxin-responsive element		MdGF14i	0	2	2	0	1	13	0	0	0	1
MdGF14a	2000bp	LTR	1	cis-acting element involved in low-temperature responsiveness		MdGF14j	4	0	1	0	1	14	1	0	0	1
MdGF14a	2000bp	TCA-element	2	cis-acting element involved in salicylic acid responsiveness		MdGF14k	5	4	0	1	0	8	0	0	4	1
MdGF14a	2000bp	ABRE	1	cis-acting element involved in the abscisic acid responsiveness		MdGF14l	4	0	1	2	1	11	1	0	3	0
MdGF14b	2000bp	SARE	1	cis-acting element involved in salicylic acid responsiveness		MdGF14m	5	2	3	1	0	12	1	1	0	2
MdGF14b	2000bp	TCA-element	1	cis-acting element involved in salicylic acid responsiveness		MdGF14n	11	8	0	0	0	22	0	0	3	1
MdGF14b	2000bp	TC-rich repeats	2	cis-acting element involved in defense and stress responsiveness		MdGF14o	2	0	1	0	1	7	0	0	2	1
MdGF14b	2000bp	P-box	1	gibberellin-responsive element		MdGF14p	4	4	1	2	1	9	0	1	0	0
MdGF14b	2000bp	GATA-motif	1	part of a light responsive element		MdGF14q	5	8	1	2	3	14	0	1	0	1
MdGF14b	2000bp	G-box	4	cis-acting regulatory element involved in light responsiveness		MdGF14r	2	2	4	2	1	11	0	0	0	0
MdGF14b	2000bp	GT1-motif	1	light responsive element
MdGF14b	2000bp	MRE	3	MYB binding site involved in light responsiveness
MdGF14b	2000bp	LTR	2	cis-acting element involved in low-temperature responsiveness
MdGF14b	2000bp	MBS	2	MYB binding site involved in drought-inducibility
MdGF14b	2000bp	ABRE	1	cis-acting element involved in the abscisic acid responsiveness
MdGF14c	2000bp	CGTCA-motif	3	cis-acting regulatory element involved in the MeJA-responsiveness
MdGF14c	2000bp	TGACG-motif	3	cis-acting regulatory element involved in the MeJA-responsiveness
MdGF14c	2000bp	chs-CMA1a	1	part of a light responsive element
MdGF14c	2000bp	AT1-motif	1	part of a light responsive module
MdGF14c	2000bp	Box 4	1	part of a conserved DNA module involved in light responsiveness
MdGF14c	2000bp	G-Box	4	cis-acting regulatory element involved in light responsiveness
MdGF14c	2000bp	GATA-motif	3	part of a light responsive element
MdGF14c	2000bp	G-box		cis-acting regulatory element involved in light responsiveness
MdGF14c	2000bp	TCT-motif	1	part of a light responsive element
MdGF14c	2000bp	TC-rich repeats	3	cis-acting element involved in defense and stress responsiveness
MdGF14c	2000bp	GARE-motif	1	gibberellin-responsive element
MdGF14c	2000bp	TATC-box	2	cis-acting element involved in gibberellin-responsiveness
MdGF14c	2000bp	LTR	1	cis-acting element involved in low-temperature responsiveness
MdGF14c	2000bp	TGA-element	3	auxin-responsive element
MdGF14c	2000bp	ABRE	1	cis-acting element involved in the abscisic acid responsiveness
MdGF14d	2000bp	CGTCA-motif	2	cis-acting regulatory element involved in the MeJA-responsiveness
MdGF14d	2000bp	TGACG-motif	2	cis-acting regulatory element involved in the MeJA-responsiveness
MdGF14d	2000bp	GARE-motif	1	gibberellin-responsive element
MdGF14d	2000bp	G-Box	6	cis-acting regulatory element involved in light responsiveness
MdGF14d	2000bp	GT1-motif	1	light responsive element
MdGF14d	2000bp	MRE	1	MYB binding site involved in light responsiveness
MdGF14d	2000bp	MBS	2	MYB binding site involved in drought-inducibility
MdGF14d	2000bp	TGA-element	1	auxin-responsive element
MdGF14d	2000bp	ABRE	6	cis-acting element involved in the abscisic acid responsiveness
MdGF14d	2000bp	circadian	1	cis-acting regulatory element involved in circadian control
MdGF14e	2000bp	CGTCA-motif	3	cis-acting regulatory element involved in the MeJA-responsiveness
MdGF14e	2000bp	TGACG-motif	3	cis-acting regulatory element involved in the MeJA-responsiveness
MdGF14e	2000bp	Box 4	3	part of a conserved DNA module involved in light responsiveness
MdGF14e	2000bp	G-Box	5	cis-acting regulatory element involved in light responsiveness
MdGF14e	2000bp	GATA-motif	1	part of a light responsive element
MdGF14e	2000bp	TCT-motif	2	part of a light responsive element
MdGF14e	2000bp	ATCT-motif	1	part of a conserved DNA module involved in light responsiveness
MdGF14e	2000bp	GT1-motif	1	light responsive element
MdGF14e	2000bp	chs-CMA1a	1	part of a light responsive element
MdGF14e	2000bp	TATC-box	1	cis-acting element involved in gibberellin-responsiveness
MdGF14e	2000bp	TC-rich repeats	1	cis-acting element involved in defense and stress responsiveness
MdGF14e	2000bp	MBS	1	MYB binding site involved in drought-inducibility
MdGF14e	2000bp	TCA-element	1	cis-acting element involved in salicylic acid responsiveness
MdGF14e	2000bp	TGA-element	1	auxin-responsive element
MdGF14e	2000bp	ABRE	5	cis-acting element involved in the abscisic acid responsiveness
MdGF14f	2000bp	CGTCA-motif	3	cis-acting regulatory element involved in the MeJA-responsiveness
MdGF14f	2000bp	TGACG-motif	3	cis-acting regulatory element involved in the MeJA-responsiveness
MdGF14f	2000bp	I-box	2	part of a light responsive element
MdGF14f	2000bp	Box 4	1	part of a conserved DNA module involved in light responsiveness
MdGF14f	2000bp	GTGGC-motif	1	part of a light responsive element
MdGF14f	2000bp	chs-Unit 1 m1	1	part of a light responsive element
MdGF14f	2000bp	chs-CMA1a	1	part of a light responsive element
MdGF14f	2000bp	Sp1	1	light responsive element
MdGF14f	2000bp	G-Box	3	cis-acting regulatory element involved in light responsiveness
MdGF14f	2000bp	chs-CMA2a	1	part of a light responsive element
MdGF14f	2000bp	TCT-motif	3	part of a light responsive element
MdGF14f	2000bp	ATCT-motif	1	part of a conserved DNA module involved in light responsiveness
MdGF14f	2000bp	GA-motif	2	part of a light responsive element
MdGF14f	2000bp	GT1-motif	1	light responsive element
MdGF14f	2000bp	GARE-motif	1	gibberellin-responsive element
MdGF14f	2000bp	LTR	2	cis-acting element involved in low-temperature responsiveness
MdGF14f	2000bp	MBS	1	MYB binding site involved in drought-inducibility
MdGF14f	2000bp	TCA-element	1	cis-acting element involved in salicylic acid responsiveness
MdGF14f	2000bp	ABRE	3	cis-acting element involved in the abscisic acid responsiveness
MdGF14g	2000bp	CGTCA-motif	1	cis-acting regulatory element involved in the MeJA-responsiveness
MdGF14g	2000bp	TGACG-motif	1	cis-acting regulatory element involved in the MeJA-responsiveness
MdGF14g	2000bp	Box 4	1	part of a conserved DNA module involved in light responsiveness
MdGF14g	2000bp	G-Box	2	cis-acting regulatory element involved in light responsiveness
MdGF14g	2000bp	GATA-motif	2	part of a light responsive element
MdGF14g	2000bp	GT1-motif	2	light responsive element
MdGF14g	2000bp	TCT-motif	1	part of a light responsive element
MdGF14g	2000bp	Box II	2	part of a light responsive element
MdGF14g	2000bp	LTR	1	cis-acting element involved in low-temperature responsiveness
MdGF14g	2000bp	MBS	1	MYB binding site involved in drought-inducibility
MdGF14g	2000bp	TCA-element	3	cis-acting element involved in salicylic acid responsiveness
MdGF14g	2000bp	ABRE	2	cis-acting element involved in the abscisic acid responsiveness
MdGF14h	2000bp	CGTCA-motif	3	cis-acting regulatory element involved in the MeJA-responsiveness
MdGF14h	2000bp	TGACG-motif	3	cis-acting regulatory element involved in the MeJA-responsiveness
MdGF14h	2000bp	AE-box	1	part of a module for light response
MdGF14h	2000bp	chs-Unit 1 m1	1	part of a light responsive element
MdGF14h	2000bp	TCT-motif	1	part of a light responsive element
MdGF14h	2000bp	G-Box	2	cis-acting regulatory element involved in light responsiveness
MdGF14h	2000bp	Box 4	2	part of a conserved DNA module involved in light responsiveness
MdGF14h	2000bp	AuxRR-core	1	cis-acting regulatory element involved in auxin responsiveness
MdGF14h	2000bp	LTR	2	cis-acting element involved in low-temperature responsiveness
MdGF14h	2000bp	TGA-element	1	auxin-responsive element
MdGF14h	2000bp	ABRE	2	cis-acting element involved in the abscisic acid responsiveness
MdGF14i	2000bp	CGTCA-motif	1	cis-acting regulatory element involved in the MeJA-responsiveness
MdGF14i	2000bp	TGACG-motif	1	cis-acting regulatory element involved in the MeJA-responsiveness
MdGF14i	2000bp	TCT-motif	4	part of a light responsive element
MdGF14i	2000bp	GT1-motif	4	light responsive element
MdGF14i	2000bp	Box 4	4	part of a conserved DNA module involved in light responsiveness
MdGF14i	2000bp	Gap-box	1	part of a light responsive element
MdGF14i	2000bp	P-box	1	gibberellin-responsive element
MdGF14i	2000bp	GARE-motif	1	gibberellin-responsive element
MdGF14i	2000bp	MBS	1	MYB binding site involved in drought-inducibility
MdGF14i	2000bp	TCA-element	1	cis-acting element involved in salicylic acid responsiveness
MdGF14j	2000bp	ACE	1	cis-acting element involved in light responsiveness
MdGF14j	2000bp	Box 4	1	part of a conserved DNA module involved in light responsiveness
MdGF14j	2000bp	TCCC-motif	2	part of a light responsive element
MdGF14j	2000bp	L-box	1	part of a light responsive element
MdGF14j	2000bp	G-Box	4	cis-acting regulatory element involved in light responsiveness
MdGF14j	2000bp	chs-CMA2a	1	part of a light responsive element
MdGF14j	2000bp	GT1-motif	2	light responsive element
MdGF14j	2000bp	Sp1	1	light responsive element
MdGF14j	2000bp	3-AF1 binding site	1	light responsive element
MdGF14j	2000bp	GARE-motif	1	gibberellin-responsive element
MdGF14j	2000bp	TC-rich repeats	1	cis-acting element involved in defense and stress responsiveness
MdGF14j	2000bp	MBS	1	MYB binding site involved in drought-inducibility
MdGF14j	2000bp	TCA-element	1	cis-acting element involved in salicylic acid responsiveness
MdGF14j	2000bp	ABRE	4	cis-acting element involved in the abscisic acid responsiveness
MdGF14k	2000bp	ACE	1	cis-acting element involved in light responsiveness
MdGF14k	2000bp	AE-box	1	part of a module for light response
MdGF14k	2000bp	TCT-motif	1	part of a light responsive element
MdGF14k	2000bp	G-box	4	cis-acting regulatory element involved in light responsiveness
MdGF14k	2000bp	Box 4	1	part of a conserved DNA module involved in light responsiveness
MdGF14k	2000bp	CGTCA-motif	2	cis-acting regulatory element involved in the MeJA-responsiveness
MdGF14k	2000bp	TGACG-motif	2	cis-acting regulatory element involved in the MeJA-responsiveness
MdGF14k	2000bp	LTR	4	cis-acting element involved in low-temperature responsiveness
MdGF14k	2000bp	MBS	1	MYB binding site involved in drought-inducibility
MdGF14k	2000bp	TGA-element	1	auxin-responsive element
MdGF14k	2000bp	ABRE	5	cis-acting element involved in the abscisic acid responsiveness
MdGF14l	2000bp	AE-box	1	part of a module for light response
MdGF14l	2000bp	I-box	1	part of a light responsive element
MdGF14l	2000bp	ATC-motif	1	part of a conserved DNA module involved in light responsiveness
MdGF14l	2000bp	G-Box	4	cis-acting regulatory element involved in light responsiveness
MdGF14l	2000bp	TCT-motif	1	part of a light responsive element
MdGF14l	2000bp	GA-motif	1	part of a light responsive element
MdGF14l	2000bp	GATA-motif	1	part of a light responsive element
MdGF14l	2000bp	Box 4	1	part of a conserved DNA module involved in light responsiveness
MdGF14l	2000bp	GARE-motif	1	gibberellin-responsive element
MdGF14l	2000bp	TC-rich repeats	1	cis-acting element involved in defense and stress responsiveness
MdGF14l	2000bp	LTR	3	cis-acting element involved in low-temperature responsiveness
MdGF14l	2000bp	TCA-element	1	cis-acting element involved in salicylic acid responsiveness
MdGF14l	2000bp	TGA-element	2	auxin-responsive element
MdGF14l	2000bp	ABRE	4	cis-acting element involved in the abscisic acid responsiveness
MdGF14m	2000bp	CGTCA-motif	1	cis-acting regulatory element involved in the MeJA-responsiveness
MdGF14m	2000bp	TGACG-motif	1	cis-acting regulatory element involved in the MeJA-responsiveness
MdGF14m	2000bp	P-box	3	gibberellin-responsive element
MdGF14m	2000bp	I-box	1	part of a light responsive element
MdGF14m	2000bp	G-Box	4	cis-acting regulatory element involved in light responsiveness
MdGF14m	2000bp	GATA-motif	1	part of a light responsive element
MdGF14m	2000bp	TCT-motif	1	part of a light responsive element
MdGF14m	2000bp	GT1-motif	2	light responsive element
MdGF14m	2000bp	Sp1	1	light responsive element
MdGF14m	2000bp	MRE	1	MYB binding site involved in light responsiveness
MdGF14m	2000bp	Box 4	1	part of a conserved DNA module involved in light responsiveness
MdGF14m	2000bp	TC-rich repeats	1	cis-acting element involved in defense and stress responsiveness
MdGF14m	2000bp	MBS	2	MYB binding site involved in drought-inducibility
MdGF14m	2000bp	TGA-element	1	auxin-responsive element
MdGF14m	2000bp	ABRE	5	cis-acting element involved in the abscisic acid responsiveness
MdGF14m	2000bp	circadian	1	cis-acting regulatory element involved in circadian control
MdGF14n	2000bp	TGACG-motif	4	cis-acting regulatory element involved in the MeJA-responsiveness
MdGF14n	2000bp	CGTCA-motif	4	cis-acting regulatory element involved in the MeJA-responsiveness
MdGF14n	2000bp	I-box	1	part of a light responsive element
MdGF14n	2000bp	G-Box	16	cis-acting regulatory element involved in light responsiveness
MdGF14n	2000bp	GATA-motif	3	part of a light responsive element
MdGF14n	2000bp	GT1-motif	1	light responsive element
MdGF14n	2000bp	Box II	1	part of a light responsive element
MdGF14n	2000bp	LTR	3	cis-acting element involved in low-temperature responsiveness
MdGF14n	2000bp	MBS	1	MYB binding site involved in drought-inducibility
MdGF14n	2000bp	ABRE	11	cis-acting element involved in the abscisic acid responsiveness
MdGF140	2000bp	P-box	1	gibberellin-responsive element
MdGF140	2000bp	I-box	1	part of a light responsive element
MdGF140	2000bp	Box 4	1	part of a conserved DNA module involved in light responsiveness
MdGF140	2000bp	G-Box	4	cis-acting regulatory element involved in light responsiveness
MdGF140	2000bp	LAMP-element	1	part of a light responsive element
MdGF140	2000bp	LTR	2	cis-acting element involved in low-temperature responsiveness
MdGF140	2000bp	MBS	1	MYB binding site involved in drought-inducibility
MdGF140	2000bp	TCA-element	1	cis-acting element involved in salicylic acid responsiveness
MdGF140	2000bp	ABRE	2	cis-acting element involved in the abscisic acid responsiveness
MdGF14p	2000bp	TGACG-motif	2	cis-acting regulatory element involved in the MeJA-responsiveness
MdGF14p	2000bp	CGTCA-motif	2	cis-acting regulatory element involved in the MeJA-responsiveness
MdGF14p	2000bp	GARE-motif	1	gibberellin-responsive element
MdGF14p	2000bp	I-box	1	part of a light responsive element
MdGF14p	2000bp	Box 4	1	part of a conserved DNA module involved in light responsiveness
MdGF14p	2000bp	GA-motif	1	part of a light responsive element
MdGF14p	2000bp	ATCT-motif	1	part of a conserved DNA module involved in light responsiveness
MdGF14p	2000bp	G-Box	5	cis-acting regulatory element involved in light responsiveness
MdGF14p	2000bp	TCA-element	1	cis-acting element involved in salicylic acid responsiveness
MdGF14p	2000bp	TGA-element	2	auxin-responsive element
MdGF14p	2000bp	ABRE	4	cis-acting element involved in the abscisic acid responsiveness
MdGF14p	2000bp	circadian	1	cis-acting regulatory element involved in circadian control
MdGF14q	2000bp	TGACG-motif	4	cis-acting regulatory element involved in the MeJA-responsiveness
MdGF14q	2000bp	CGTCA-motif	4	cis-acting regulatory element involved in the MeJA-responsiveness
MdGF14q	2000bp	GARE-motif	1	gibberellin-responsive element
MdGF14q	2000bp	I-box	1	part of a light responsive element
MdGF14q	2000bp	Box 4	1	part of a conserved DNA module involved in light responsiveness
MdGF14q	2000bp	G-Box	7	cis-acting regulatory element involved in light responsiveness
MdGF14q	2000bp	GT1-motif	1	light responsive element
MdGF14q	2000bp	ATCT-motif	1	part of a conserved DNA module involved in light responsiveness
MdGF14q	2000bp	GA-motif	1	part of a light responsive element
MdGF14q	2000bp	MRE	1	MYB binding site involved in light responsiveness
MdGF14q	2000bp	TCCC-motif	1	part of a light responsive element
MdGF14q	2000bp	MBS	1	MYB binding site involved in drought-inducibility
MdGF14q	2000bp	TCA-element	3	cis-acting element involved in salicylic acid responsiveness
MdGF14q	2000bp	TGA-element	2	auxin-responsive element
MdGF14q	2000bp	ABRE	5	cis-acting element involved in the abscisic acid responsiveness
MdGF14q	2000bp	circadian	1	cis-acting regulatory element involved in circadian control
MdGF14r	2000bp	G-Box	2	cis-acting regulatory element involved in light responsiveness
MdGF14r	2000bp	GATA-motif	3	part of a light responsive element
MdGF14r	2000bp	GT1-motif	1	light responsive element
MdGF14r	2000bp	ACA-motif	1	part of gapA in (gapA-CMA1) involved with light responsiveness
MdGF14r	2000bp	I-box	2	part of a light responsive element
MdGF14r	2000bp	Box 4	1	part of a conserved DNA module involved in light responsiveness
MdGF14r	2000bp	ACE	1	cis-acting element involved in light responsiveness
MdGF14r	2000bp	CGTCA-motif	1	cis-acting regulatory element involved in the MeJA-responsiveness
MdGF14r	2000bp	TGACG-motif	1	cis-acting regulatory element involved in the MeJA-responsiveness
MdGF14r	2000bp	P-box	4	gibberellin-responsive element
MdGF14r	2000bp	TCA-element	1	cis-acting element involved in salicylic acid responsiveness
MdGF14r	2000bp	TGA-element	2	auxin-responsive element
MdGF14r	2000bp	ABRE	2	cis-acting element involved in the abscisic acid responsiveness
auxin-responsive elements
stress-responsive elements
light-responsive elements
low-temperature responsive elements
salicylic acid responsive elements
abscisic acid responsive elements
MeJA-responsive elements
gibberellin-responsive elements
drought responsive element
circadian-related elements
