# Supplementary material for: Genome-wide identification of the 14–3-3 gene family and its participation in floral transition by interacting with TFL1/FT in apple
Source: BMC Genomics. 2021 Jan 8;22:41. doi: 10.1186/s12864-020-07330-2 (PMC7796649; doi:10.1186/s12864-020-07330-2)
Supplement: Supplementary file 5 — Additional file 5: Table S3. FPKM values of Md14-3-3s from RNA-seq statistics during floral transition in 6-BA, glucose and sucrose treatment. [file 12864_2020_7330_MOESM5_ESM.xls]

## Sheet: Sheet1
Table S2 FPKM values of Md14-3-3s from RNA-seq statistics during floral transition in 6-BA, glucoseand sucrose treatment.
	30 DAFB		50 DAFB		70 DAFB
	Control-fpkm	6BA-fpkm	Control-fpkm	6BA-fpkm	Control-fpkm	6BA-fpkm
MdGF14a	51.0538	45.6929	52.1752	48.56	40.2475	38.4753
MdGF14i	88.3055	75.8812	80.5562	80.2023	56.7125	58.0291
MdGF14g	90.7567	95.2395	87.4768	123.785	125.153	89.085
MdGF14n	122.37	90.4535	89.3254	95.1568	98.593	68.7771
MdGF14e	141.203	152.053	143.35	149.445	119.934	120.666
MdGF14p	89.154	64.9001	66.9163	76.6574	58.6607	49.4461
MdGF14q	7.58158	4.76268	4.43402	4.97673	5.45112	3.95267
MdGF14h	53.5588	43.6327	54.9857	56.6133	47.7277	53.3943
MdGF14c	22.9678	31.7308	43.133	36.6871	33.9462	43.5224
MdGF14l	43.5457	40.989	59.7123	46.9302	40.8337	45.9582
MdGF14k	1.25995	3.65819	3.30901	2.68624	2.77115	3.5686
MdGF14o	0.0686596	0.0430027	0.191639	0.0891111	0.0738693	0.042615
MdGF14d	70.4521	140.985	150.386	110.238	86.9407	120.249
MdGF14j	58.5281	113.431	107.738	90.7268	63.598	84.6635
MdGF14b	20.5716	36.7176	36.5289	31.936	24.0102	33.1516
MdGF14r	65.5426	71.8791	83.0815	70.8144	54.3475	62.9406
MdGF14f	3.2984	1.69163	1.91861	2.27249	2.68888	1.85712
MdGF14m	1.50737	1.68012	0.695982	1.05265	1.9307	1.15408
	30 DAFB		50 DAFB		70 DAFB
	Control-fpkm	Glucose-fpkm	Control-fpkm	Glucose-fpkm	Control-fpkm	Glucose-fpkm
MdGF14a	81.796	66.07	77.2042	81.7477	71.5231	50.7137
MdGF14i	135.065	103.574	115.947	138.759	95.8827	70.3007
MdGF14g	117.788	50.7909	106.636	97.9634	178.871	28.2697
MdGF14n	145.14	57.6667	99.3299	124.261	127.931	36.4566
MdGF14e	150.821	93.2451	154.637	132.412	155.338	76.4524
MdGF14p	4.49816	0	0.529493	1.4312	1.93698	0.50982
MdGF14q	3.8239	1.29225	2.06056	1.76972	1.71539	0.801357
MdGF14h	79.1298	79.4526	75.7733	77.1713	79.0211	67.8481
MdGF14c	0	0	0	0	0	0.042815
MdGF14l	11.8128	19.0636	20.1798	18.7191	10.1196	15.1246
MdGF14k	0.767255	1.65115	2.72012	2.89365	2.22928	2.83896
MdGF14o	0	0.200253	0.090938	0	0	0.018355
MdGF14d	91.5539	173.308	186.213	186.439	129.198	163.527
MdGF14j	82.3345	135.271	146.447	132.489	102.969	125.018
MdGF14b	30.8295	54.1459	50.4649	53.4817	40.1989	55.4381
MdGF14r	2.89286	5.54021	5.27803	4.91546	1.42452	4.75376
MdGF14f	1.50914	2.16827	1.1007	2.3246	1.57688	1.41219
MdGF14m	1.61161	2.08487	0.288882	0.507826	1.57394	0.993833
	30 DAFB		50 DAFB		70 DAFB
	Control-fpkm	Sucrose-fpkm	Control-fpkm	Sucrose-fpkm	Control-fpkm	Sucrose-fpkm
MdGF14a	74.7204	68.2466	75.8943	52.7707	61.5216	70.1901
MdGF14i	103.553	91.0622	114.402	82.3437	85.4672	100.188
MdGF14g	38.6235	84.91	104.557	41.3881	45.1498	144.21
MdGF14n	49.9935	76.8756	94.7783	52.046	45.7761	92.9802
MdGF14e	129.171	95.6703	101.512	70.2068	78.197	124.828
MdGF14p	12.7613	0	1.89041	32.3074	1.50801	2.52056
MdGF14q	2.0744	3.27611	2.68742	1.34977	1.82084	2.82598
MdGF14h	83.1065	55.2276	55.3855	54.9993	64.1504	69.3804
MdGF14c	1.36907	1.03733	1.58865	0.787613	0.911667	0.342417
MdGF14l	13.8927	4.73875	11.6917	10.9746	6.82191	9.16527
MdGF14k	1.10055	1.97661	0.311031	1.48518	0.291231	1.14669
MdGF14o	0.039854	0.0152379	0.0868073	0.027981	0	0
MdGF14d	241.824	172.828	200.524	185.337	203.294	169.342
MdGF14j	142.715	131.696	143.536	124.757	121.118	114.645
MdGF14b	100.863	66.4056	50.5011	51.0989	68.1766	55.335
MdGF14r	5.56752	5.20664	5.59549	5.20223	2.54147	4.44687
MdGF14f	0.74647	0	0	1.53142	0.185439	0
MdGF14m	1.94345	0.990616	0.383911	1.30095	0.751026	0.876167
