# Supplementary material for: Genome-wide identification of the 14–3-3 gene family and its participation in floral transition by interacting with TFL1/FT in apple
Source: BMC Genomics. 2021 Jan 8;22:41. doi: 10.1186/s12864-020-07330-2 (PMC7796649; doi:10.1186/s12864-020-07330-2)
Supplement: Supplementary file 6 — Additional file 6: Table S4. Primers used in the present study. [file 12864_2020_7330_MOESM6_ESM.xlsx]

## Sheet: Sheet1
Table S3 Primers used in the present study
gene ID	gene name	Former/Reverse	primer sequence
MD00G1018600	MdGF14a	MdGF14a-F	AATCCAAGCTTGTTCCTGCG	The primer for qRT-PCR
		MdGF14a-R	ATTGAGGGTGTTCTCAGCGG
MD00G1176300	MdGF14b	MdGF14b-F	CTGAACGGGAGAACTTCGCT
		MdGF14b-R	GCAAGTTTCTCTCTTCAACCGT
MD01G1037700	MdGF14c	MdGF14c-F	GCGCTCAACTTTTCGGTGTT
		MdGF14c-R	AAGTAGCACTGACCTGCAAA
MD05G1301400	MdGF14d	MdGF14d-F	ATCGCTACTTGGCGGAGTTT
		MdGF14d-R	GGGTAAGTCACTCTCTGCCT
MD07G1096000	MdGF14e	MdGF14e-F	TGCAATCTGGCAAAACAGGC
		MdGF14e-R	TCCTTGATTTCGTCCCCAGC
MD08G1184000	MdGF14f	MdGF14f-F	AGTGTGATCGGGGCAAGAAG
		MdGF14f-R	CACCCTTGGCCTCTTCCTTT
MD08G1187400	MdGF14g	MdGF14g-F	CTGGGGTTGGCTCTCAACTT
		MdGF14g-R	GGTGCTGCTGCTTCTTTAACC
MD08G1193600	MdGF14h	MdGF14h-F	AGATCCAAGGTCGAGTCCGA
		MdGF14h-R	GTGTCCTCAGCAGCAGTCTT
MD10G1084500	MdGF14i	MdGF14i-F	TCCATCGAGCAGAAGGAGGA
		MdGF14i-R	ATTGAGGGTGTTCTCAGCCG
MD10G1280300	MdGF14j	MdGF14j-F	AGAAGGAGGAGGGGAAAGGG
		MdGF14j-R	AAACTCCGCCAAGTAGCGAT
MD13G1063600	MdGF14k	MdGF14k-F	CAAGGGTTACCGGGTGAAGG
		MdGF14k-R	TGGATTGGGTGGGTTGATGG
MD15G1315300	MdGF14l	MdGF14l-F	TTGTTCCTTCGGCTACCACC
		MdGF14l-R	GGTCTTTCTCTCGTCGCCAT
MD15G1370500	MdGF14m	MdGF14m-F	GAACTGAGCGTGGAGGAGAG
		MdGF14m-R	GCTGATGGGAGGAGGTGATT
MD15G1373400	MdGF14n	MdGF14n-F	TCGCCTTGATCCGCGACTAC
		MdGF14n-R	CTCGGCAAGATAACGGTGGT
MD16G1062100	MdGF14o	MdGF14o-F	GCCTGAAGACGGAGGTGATG
		MdGF14o-R	AGGTAAGCCCGTGAATGCTTA
MD17G1074900	MdGF14p	MdGF14p-F	ACCTCCTCTCCGTGGCTTAT
		MdGF14p-R	CCCTCTGCTCTCCTCCTTCT
MD17G1105100	MdGF14q	MdGF14q-F	ACCTCCTCTCCGTGGCTTAT
		MdGF14q-R	CCCTCTGCTCTCCTCCTTCT
MD17G1231000	MdGF14r	MdGF14r-F	GGCTGCTGAACAGTCGAAGA
		MdGF14r-R	GACCCAAACGGATGGGATGT
LOC103406086	HistoneH3	HistoneH3-F	ATGGCCCGTACCAAGCAA
		HistoneH3-R	CGGATTTCACGAAGAGCAAC
MD00G1018600	MdGF14a	p2300-GFP-MdGF14a-F	AGAACACGGGGGACGAGCTCATGGCAGCCTCATCCCCAC	The primer for subcellular location
		p2300-GFP-MdGF14a-R	ACCATGGTGTCGACTCTAGACTGCTGCGCCTCAGC
MD05G1301400	MdGF14d	p2300-GFP-MdGF14d-F	AGAACACGGGGGACGAGCTCATGGCTTCCCCCAAGGAGAG
		p2300-GFP-MdGF14d-R	ACCATGGTGTCGACTCTAGACTCTGCATCTTCACCTCCA
MD10G1084500	MdGF14i	p2300-GFP-MdGF14i-F	AGAACACGGGGGACGAGCTCATGGCGGCCTCATCCCCA
		p2300-GFP-MdGF14i-R	ACCATGGTGTCGACTCTAGACTGCTGTGGCTCAGCC
MD10G1280300	MdGF14j	p2300-GFP-MdGF14j-F	AGAACACGGGGGACGAGCTCATGGCTTCCCCCAAAGAGAGA
		p2300-GFP-MdGF14j-R	ACCATGGTGTCGACTCTAGACTCTGCATCTTCACCTCCA
MD00G1018600	MdGF14a	AD-MdGF14a-F	GCCATGGAGGCCAGTGAATTCATGGCAGCCTCATCCCCAC	The primer for yeast two-hybrid assay
		AD-MdGF14a-R	CAGCTCGAGCTCGATGGATCCTCACTGCTGCGCCTCAGC
MD05G1301400	MdGF14d	AD-MdGF14d-F	GCCATGGAGGCCAGTGAATTCATGGCTTCCCCCAAGGAGAG
		AD-MdGF14d-R	CAGCTCGAGCTCGATGGATCCTCACTCTGCATCTTCACCTCCA
MD10G1084500	MdGF14i	AD-MdGF14i-F	GCCATGGAGGCCAGTGAATTCATGGCGGCCTCATCCCCA
		AD-MdGF14i-R	CAGCTCGAGCTCGATGGATCCTCACTGCTGTGGCTCAGCC
MD10G1280300	MdGF14j	AD-MdGF14j-F	GCCATGGAGGCCAGTGAATTCATGGCTTCCCCCAAAGAGAGA
		AD-MdGF14j-R	CAGCTCGAGCTCGATGGATCCTCACTCTGCATCTTCACCTCCA
MD12G1023900	MdTFL1-1	BD-TFL1-1-F	ATGGCCATGGAGGCCGAATTCATGAAAAGAGCCTCGGAGCC
		BD-TFL1-1-R	CCGCTGCAGGTCGACGGATCCGCGTCTTCTAGCTGCAGT
MD14G1021100	MdTFL1-2	BD-TFL1-2-F	ATGGCCATGGAGGCCGAATTCATGGCAAGAGTCCCGGAG
		BD-TFL1-2-R	CCGCTGCAGGTCGACGGATCCCTAGCGTCTTCTAGCTGCAC
MD12G1262000	MdFT	BD-FT-F	ATGGCCATGGAGGCCGAATTCATGCCTAGGGATAGGGACCCC
		BD-FT-R	CCGCTGCAGGTCGACGGATCCTCTTCTCCTTCCACCGGAGCC
MD00G1018600	MdGF14a	pYCE-MdGF14a-F	cgccactagtggatccATGGCAGCCTCATCCCCAC	The primer for BiFC
		pYCE-MdGF14a-R	cgggagcggtaccTCACTGCTGCGCCTCAGC
MD05G1301400	MdGF14d	pYCE-MdGF14d-F	cgccactagtggatccATGGCTTCCCCCAAGGAGAG
		pYCE-MdGF14d-R	cgggagcggtaccTCACTCTGCATCTTCACCTCCA
MD10G1084500	MdGF14i	pYCE-MdGF14i-F	cgccactagtggatccATGGCGGCCTCATCCCCA
		pYCE-MdGF14i-R	cgggagcggtaccTCACTGCTGTGGCTCAGCC
MD10G1280300	MdGF14j	pYCE-MdGF14j-F	cgccactagtggatccATGGCTTCCCCCAAAGAGAGA
		pYCE-MdGF14j-R	cgggagcggtaccTCACTCTGCATCTTCACCTCCA
MD12G1023900	MdTFL1-1	pYNE-TFL1-1-F	cctactagtggatccATGAAAAGAGCCTCGGAGCC
		pYNE-TFL1-1-R	cgggagcggtaccGCGTCTTCTAGCTGCAGT
MD14G1021100	MdTFL1-2	pYNE-TFL1-2-F	cctactagtggatccATGGCAAGAGTCCCGGAG
		pYNE-TFL1-2-R	cgggagcggtaccCTAGCGTCTTCTAGCTGCAC
MD12G1262000	MdFT	pYNE-FT-F	cctactagtggatccATGCCTAGGGATAGGGACCCC
		pYNE-FT-R	cgggagcggtaccTCTTCTCCTTCCACCGGAGCC

## Sheet: Sheet2
MD00G1018600	MdGF14a
MD00G1176300	MdGF14b
MD01G1037700	MdGF14c
MD05G1301400	MdGF14d
MD07G1096000	MdGF14e
MD08G1184000	MdGF14f
MD08G1187400	MdGF14g
MD08G1193600	MdGF14h
MD10G1084500	MdGF14i
MD10G1280300	MdGF14j
MD13G1063600	MdGF14k
MD15G1315300	MdGF14l
MD15G1370500	MdGF14m
MD15G1373400	MdGF14n
MD16G1062100	MdGF14o
MD17G1074900	MdGF14p
MD17G1105100	MdGF14q
MD17G1231000	MdGF14r
